# Supplementary material for: Discovery of the genus Meggoleus Townes, 1971 (Hymenoptera, Ichneumonidae, Tersilochinae) in Peru, with the description of two new species
Source: Zookeys. 2012 Jan 9;(163):83–90. doi: 10.3897/zookeys.163.2291 (PMC3253668; doi:10.3897/zookeys.163.2291)
Supplement: XML Treatment for Meggoleus [file zookeys.163.2291-treatment1.xml]

<!DOCTYPE tp:taxon-treatment
  PUBLIC "-//TaxonX//DTD Taxonomic Treatment Publishing DTD v0 20100105//EN" "tax-treatment-NSO.dtd">
<tp:taxon-treatment xmlns:tp="http://www.plazi.org/taxpub"><tp:treatment-meta><mixed-citation publication-type="journal"><person-group><name><surname>Alvarado</surname><given-names>Mabel</given-names></name></person-group><article-title>Discovery of the genus 
                    <italic>Meggoleus</italic> Townes, 1971 (Hymenoptera, Ichneumonidae, Tersilochinae) in Peru, with the description of two new species</article-title><source>Zookeys</source><day>9</day><month>1</month><year>2012</year><volume>2012</volume><issue>163</issue><fpage>83</fpage><lpage>90</lpage><pub-id pub-id-type="doi">10.3897/zookeys.163.2291</pub-id></mixed-citation></tp:treatment-meta><tp:nomenclature><label>Genus</label><tp:taxon-name>
                        <tp:taxon-name-part taxon-name-part-type="genus">Meggoleus</tp:taxon-name-part>
                        <object-id xmlns:xlink="http://www.w3.org/1999/xlink" xlink:type="simple">http://species-id.net/wiki/Meggoleus</object-id>
                    </tp:taxon-name><tp:taxon-authority>Townes, 1971</tp:taxon-authority></tp:nomenclature><tp:treatment-sec sec-type="Remarks"><title>Remarks.</title><p>The genus is characterized by the labium prolonged into a tongue that is about 0.33 as long as the height of head; antenna with 15 flagellomeres; foveate groove on mesopleuron almost straight, inclined 45° from horizontal; propodeum moderately long with a narrow median longitudinal carina or basal keel between the base of the propodeum and transverse carina; fore wing vein 2<italic>m-cu</italic> postfurcal, pretarsal claws<!--PageBreak--> long, not pectinate; thyridial depression much longer than wide. The Afrotropical species, <italic><tp:taxon-name>Meggoleus townesi</tp:taxon-name></italic>, differs from the Neotropical species in that the epicnemial carina reaches the anterior margin of the mesopleuron near its midlength (in Neotropical species the epicnemial carina reaches dorsally almost to the subtegular ridge) and the first tergite lacks a glymma in <italic><tp:taxon-name>Meggoleus townesi</tp:taxon-name></italic> but is present in all known Neotropical species. However, the most striking feature of <italic><tp:taxon-name>Meggoleus</tp:taxon-name></italic> is the exceptionally large (<xref ref-type="bibr" rid="B5">Townes 1971</xref>; <xref ref-type="bibr" rid="B2">Khalaim 2007</xref>) and rounded propodeal spiracle a character not known among other ichneumonids.</p></tp:treatment-sec><ref-list><ref id="B5"><mixed-citation xmlns:xlink="http://www.w3.org/1999/xlink" xlink:type="simple"><person-group><name name-style="western"><surname>Townes</surname><given-names>HK</given-names></name></person-group> (<year>1971</year>)<article-title> The genera of Ichneumonidae, Part 4.</article-title><source>Memoirs of the American Entomological Institute</source><volume>17</volume>: <fpage>1</fpage>-<lpage>372</lpage>.</mixed-citation></ref><ref id="B2"><mixed-citation xmlns:xlink="http://www.w3.org/1999/xlink" xlink:type="simple"><person-group><name name-style="western"><surname>Khalaim</surname><given-names>AI</given-names></name></person-group> (<year>2007</year>)<article-title> First records of <italic>Meggoleus</italic>, <italic>Heterocola</italic> and <italic>Phradis</italic> (Hymenoptera: Ichneumonidae: Tersilochinae) from the Afrotropical region, with description of four new species.</article-title><source>African Invertebrates </source><volume>48</volume> (<issue>2</issue>): <fpage>101</fpage>-<lpage>110</lpage>.</mixed-citation></ref></ref-list></tp:taxon-treatment>
