# Supplementary material for: Discovery of the genus Meggoleus Townes, 1971 (Hymenoptera, Ichneumonidae, Tersilochinae) in Peru, with the description of two new species
Source: Zookeys. 2012 Jan 9;(163):83–90. doi: 10.3897/zookeys.163.2291 (PMC3253668; doi:10.3897/zookeys.163.2291)
Supplement: XML Treatment for Meggoleus pampahermosensis [file zookeys.163.2291-treatment3.xml]

<!DOCTYPE tp:taxon-treatment
  PUBLIC "-//TaxonX//DTD Taxonomic Treatment Publishing DTD v0 20100105//EN" "tax-treatment-NSO.dtd">
<tp:taxon-treatment xmlns:tp="http://www.plazi.org/taxpub"><tp:treatment-meta><mixed-citation publication-type="journal"><person-group><name><surname>Alvarado</surname><given-names>Mabel</given-names></name></person-group><article-title>Discovery of the genus 
                    <italic>Meggoleus</italic> Townes, 1971 (Hymenoptera, Ichneumonidae, Tersilochinae) in Peru, with the description of two new species</article-title><source>Zookeys</source><day>9</day><month>1</month><year>2012</year><volume>2012</volume><issue>163</issue><fpage>83</fpage><lpage>90</lpage><pub-id pub-id-type="doi">10.3897/zookeys.163.2291</pub-id></mixed-citation></tp:treatment-meta><tp:nomenclature><tp:taxon-name>
                        <tp:taxon-name-part taxon-name-part-type="genus">Meggoleus</tp:taxon-name-part>
                        <tp:taxon-name-part taxon-name-part-type="species">pampahermosensis</tp:taxon-name-part>
                        <object-id xmlns:xlink="http://www.w3.org/1999/xlink" xlink:type="simple">urn:lsid:zoobank.org:act:DA3BD80D-41E8-4710-85E6-82846B6DAEAB</object-id>
                    		<object-id xmlns:xlink="http://www.w3.org/1999/xlink" xlink:type="simple">http://species-id.net/wiki/Meggoleus_pampahermosensis</object-id>
                    </tp:taxon-name><tp:taxon-authority>Alvarado</tp:taxon-authority><tp:taxon-status xmlns:xlink="http://www.w3.org/1999/xlink" xlink:type="simple">sp. n.</tp:taxon-status><xref ref-type="fig" rid="F1">Figs 1</xref><xref ref-type="fig" rid="F2">4, 8</xref></tp:nomenclature><tp:treatment-sec sec-type="Holotype"><title>Holotype.</title><p>♀, PERU: JU [Junín], Chanchamayo, SN Pampa Hermosa, <named-content xmlns:xlink="http://www.w3.org/1999/xlink" content-type="dwc:verbatimCoordinates" xlink:type="simple">10°59'48.9"S, 75°25'35.3"W</named-content>, 1593 m, 23–31.v.2011, FIT [Flight Interception Trap], M. Alvarado (MUSM).</p></tp:treatment-sec><tp:treatment-sec sec-type="Paratypes"><title>Paratypes.</title><p>3♀♀, same data as holotype (MUSM); 1♀, same data as holotype, but Pan trap (SEMC); 1♀, same data as holotype, but light trap (SEMC); 1♀, same locality and collector as holotype, <named-content xmlns:xlink="http://www.w3.org/1999/xlink" content-type="dwc:verbatimCoordinates" xlink:type="simple">10°59'52.7"S, 75°25'34.3"W</named-content>, 1757 m, 23–31.v.2011, Pan trap (MUSM).</p></tp:treatment-sec><tp:treatment-sec sec-type="Comparison"><title>Comparison.</title><p><italic><tp:taxon-name>Meggoleus pampahermosensis</tp:taxon-name></italic> most closely resembles <italic><tp:taxon-name>Meggoleus spirator</tp:taxon-name></italic> in that the foveate groove is short, and in general body coloration (<xref ref-type="fig" rid="F1">Figs 1</xref>, <xref ref-type="fig" rid="F2">4</xref>). However, the new species differs in having the first metasomal segment with the spiracles smaller, more widely spaced, and in a more lateral position (<xref ref-type="fig" rid="F2">Fig. 8</xref>).</p></tp:treatment-sec><tp:treatment-sec sec-type="Description"><title>Description.</title><p>♀: Body length 3.6 mm (without ovipositor); fore wing length 3.2 mm. Lateral ocellus separated from eye by ca. 1.6–1.8× ocellar diameter. Fagellum of antenna filiform, short, with 15 flagellomeres; flagellomeres elongate, first flagellomere 2.3–2.7× as long as centrally broad; penultimate flagellomere 1.3–1.4× as long as centrally broad; all flagellomeres covered by short hairs, in addition to apical long bristles. Malar space 0.7–0.8× as long as basal mandibular width. Clypeus broad, usually smooth on lower part, granulate and punctate on upper part. Mandible punctate basally, upper tooth much longer than lower tooth. Face, frons, vertex and occiput finely granulate and usually finely punctate (punctures sometimes indistinct because of granulation). Temple finely and sparsely punctate, smooth between puntures; temporal orbits smooth without setae. Mesoscutum entirely granulate, indistinctly punctate; notaulus weak; mesopleuron almost smooth and punctate; epicnemial carina reaching to subalar prominence; foveate groove short, oblique, scrobiculate; metapleuron finely punctate. Propodeum with basal keel distinct, 0.7–0.8× as long as apical area; spiracle round and large, separated from pleural carina; apical area elongate, acute anteriorly, with apical longitudinal carinae reaching transverse carina anteriorly, alutaceous and coarsely punctate; dorsolateral areas usually smooth with fine, sparse punctures. Fore wing with vein 2<italic>m-cu</italic> unpigmented anteriorly. Tibial spurs weakly curved; pretarsal claws long, not pectinate. Metasoma with tergite 1 moderately slender, 3.1–3.2× as long as posteriorly broad, in dorsal view polished with a row of setae in lateral part of tergite, over lateromedian longitudinal carina, extending from base of segment to dorsad spiracle, and with some sparse setae on posterior area; tergite 2 smooth, 1.6–1.8× as long as basal broad; thyridial depression distinctly elongate, about 1.5× as long as wide; tergites 3–6 similarly sculptured; spiracle of tergite 1 large, separation between spiracles at most 1.8–1.9× spiracle diameter (maximum diameter measured between external margins of carina around spiracle); ovipositor short, upcurved, with shallow dorsal depression near apex, without teeth.</p><p><!--PageBreak--><!--PageBreak-->Head black except for palpi, clypeus, mandible, malar space, scape, and pedicel reddish. Mesosoma black except for pronotum, pleura, and sterna reddish; legs generally yellowish except base of pro- and mesotibiae, apex of metafemur, metatibia (with darker spots at base and apex), and metatarsus brown. Wing membranes generally hyaline and weakly infuscate; pterostigma dark brown. Metasoma with segment 1, dorsum of tergite 2, and basal parts of tergites 2–5 brown; remainder of metasoma yellowish.</p><fig id="F2" position="float" orientation="portrait"><label>Figures 4–8.</label><caption><p>Details of Neotropical <italic><tp:taxon-name>Meggoleus</tp:taxon-name></italic> species. <bold>4</bold> Lateral view of mesosoma of <italic><tp:taxon-name>Meggoleus pampahermosensis</tp:taxon-name></italic> sp. n., holotype female <bold>5</bold> Lateral view of mesosoma of <italic><tp:taxon-name>Meggoleus spirator</tp:taxon-name></italic> Townes, paratype female <bold>6</bold> Lateral view of mesosoma of <italic><tp:taxon-name>Meggoleus fuscatus</tp:taxon-name></italic> sp. n., holotype female <bold>7</bold> Dorsal view of first metasomal tergite of <italic><tp:taxon-name>Meggoleus spirator</tp:taxon-name></italic>, female <bold>8</bold> Dorsal view of first metasomal tergite of <italic><tp:taxon-name>Meggoleus pampahermosensis</tp:taxon-name></italic>, holotype female.</p></caption><graphic xmlns:xlink="http://www.w3.org/1999/xlink" xlink:href="ZooKeys-163-083-g002.jpg" position="float" orientation="portrait" xlink:type="simple"/></fig></tp:treatment-sec><tp:treatment-sec sec-type="Etymology"><title>Etymology.</title><p>The specific epithet is based on the type locality of Pampa Hermosa.</p></tp:treatment-sec><tp:treatment-sec><!--Section generated to contain objects referenced in tp:taxon-treatment.--><fig id="F1" position="float" orientation="portrait"><label>Figures 1–3.</label><caption><p>Lateral habitus of Neotropical <italic><tp:taxon-name>Meggoleus</tp:taxon-name></italic> species. <bold>1</bold> <italic><tp:taxon-name>Meggoleus pampahermosensis</tp:taxon-name></italic> sp. n., holotype female <bold>2</bold> <italic><tp:taxon-name>Meggoleus spirator</tp:taxon-name></italic> Townes, paratype female <bold>3</bold> <italic><tp:taxon-name>Meggoleus fuscatus</tp:taxon-name></italic> sp. n., holotype female.</p></caption><graphic xmlns:xlink="http://www.w3.org/1999/xlink" xlink:href="ZooKeys-163-083-g001.jpg" position="float" orientation="portrait" xlink:type="simple"/></fig></tp:treatment-sec></tp:taxon-treatment>
