# Supplementary material for: Discovery of the genus Meggoleus Townes, 1971 (Hymenoptera, Ichneumonidae, Tersilochinae) in Peru, with the description of two new species
Source: Zookeys. 2012 Jan 9;(163):83–90. doi: 10.3897/zookeys.163.2291 (PMC3253668; doi:10.3897/zookeys.163.2291)
Supplement: XML Treatment for Meggoleus spirator [file zookeys.163.2291-treatment4.xml]

<!DOCTYPE tp:taxon-treatment
  PUBLIC "-//TaxonX//DTD Taxonomic Treatment Publishing DTD v0 20100105//EN" "tax-treatment-NSO.dtd">
<tp:taxon-treatment xmlns:tp="http://www.plazi.org/taxpub"><tp:treatment-meta><mixed-citation publication-type="journal"><person-group><name><surname>Alvarado</surname><given-names>Mabel</given-names></name></person-group><article-title>Discovery of the genus 
                    <italic>Meggoleus</italic> Townes, 1971 (Hymenoptera, Ichneumonidae, Tersilochinae) in Peru, with the description of two new species</article-title><source>Zookeys</source><day>9</day><month>1</month><year>2012</year><volume>2012</volume><issue>163</issue><fpage>83</fpage><lpage>90</lpage><pub-id pub-id-type="doi">10.3897/zookeys.163.2291</pub-id></mixed-citation></tp:treatment-meta><tp:nomenclature><tp:taxon-name>
                        <tp:taxon-name-part taxon-name-part-type="genus">Meggoleus</tp:taxon-name-part>
                        <tp:taxon-name-part taxon-name-part-type="species">spirator</tp:taxon-name-part>
                        <object-id xmlns:xlink="http://www.w3.org/1999/xlink" xlink:type="simple">http://species-id.net/wiki/Meggoleus_spirator</object-id>
                    </tp:taxon-name><tp:taxon-authority>Townes, 1971</tp:taxon-authority><xref ref-type="fig" rid="F1">Figs 2</xref><xref ref-type="fig" rid="F2">5, 7</xref></tp:nomenclature><tp:treatment-sec sec-type="Material examined"><title>Material examined.</title><p>BRAZIL: 1♀ (Paratype), Campina Grande nr. [near] Curitiba, Feb. 12, 1966, H. &amp; M. Townes (AEIC). PERU: 1♀, MD [Madre de Dios], Reserva Comunal Amarakaeri, Qda Pinquiri, <named-content xmlns:xlink="http://www.w3.org/1999/xlink" content-type="dwc:verbatimCoordinates" xlink:type="simple">70°51'33.96"W, 12°55'29.98"S</named-content>, 421 m, 03–04.vi.2011, Malaise. [trap] B. Medina y L. Huerto (MUSM).</p></tp:treatment-sec><tp:treatment-sec sec-type="Key to species of Meggoleus (females only)"><title>Key to species of <italic><tp:taxon-name>Meggoleus</tp:taxon-name></italic> (females only)</title><table-wrap content-type="key" position="float" orientation="portrait"><table><tbody><tr><td rowspan="1" colspan="1">1</td><td rowspan="1" colspan="1">Epicnemial carina reaching anterior margin of mesopleuron near its midlength; first tergite without glymma (Afrotropical region)</td><td rowspan="1" colspan="1"><italic><tp:taxon-name>Meggoleus townesi</tp:taxon-name></italic> Khalaim</td></tr><tr><td rowspan="1" colspan="1">–</td><td rowspan="1" colspan="1">Epicnemial carina reaching subalar prominence; first tergite with glymma (Neotropical region)</td><td rowspan="1" colspan="1">2</td></tr><tr><td rowspan="1" colspan="1">2</td><td rowspan="1" colspan="1">Foveate groove on mesopleuron long, almost reaching to epicnemial carina (<xref ref-type="fig" rid="F2">Fig. 6</xref>); metasoma brownish black to black, except pronotum reddish (<xref ref-type="fig" rid="F2">Fig. 6</xref>)</td><td rowspan="1" colspan="1"><italic><tp:taxon-name>Meggoleus fuscatus</tp:taxon-name></italic> sp. n.</td></tr><tr><td rowspan="1" colspan="1">–</td><td rowspan="1" colspan="1">Foveate groove short (<xref ref-type="fig" rid="F2">Figs 4, 5</xref>); metasoma laterally and ventrally reddish (<xref ref-type="fig" rid="F2">Figs 4, 5</xref>)</td><td rowspan="1" colspan="1">3</td></tr><tr><td rowspan="1" colspan="1">3</td><td rowspan="1" colspan="1">Spiracle of tergite 1 large; separation between spiracles at most 1.1–1.2x spiracle diameter (maximum diameter measured between external margins of carina round spiracle), spiracles mostly located on dorsal part of tergite (<xref ref-type="fig" rid="F2">Fig. 7</xref>)</td><td rowspan="1" colspan="1"><italic><tp:taxon-name>Meggoleus spirator</tp:taxon-name></italic> Townes</td></tr><tr><td rowspan="1" colspan="1">–</td><td rowspan="1" colspan="1">Spiracle of tergite 1 moderate sized; separation between spiracles 1.8–1.9× spiracle diameter, spiracles mostly located on lateral part of tergite (<xref ref-type="fig" rid="F2">Fig. 8</xref>)</td><td rowspan="1" colspan="1"><italic><tp:taxon-name>Meggoleus pampahermosensis</tp:taxon-name></italic> sp. n.</td></tr></tbody></table></table-wrap></tp:treatment-sec><tp:treatment-sec><!--Section generated to contain objects referenced in tp:taxon-treatment.--><fig id="F1" position="float" orientation="portrait"><label>Figures 1–3.</label><caption><p>Lateral habitus of Neotropical <italic><tp:taxon-name>Meggoleus</tp:taxon-name></italic> species. <bold>1</bold> <italic><tp:taxon-name>Meggoleus pampahermosensis</tp:taxon-name></italic> sp. n., holotype female <bold>2</bold> <italic><tp:taxon-name>Meggoleus spirator</tp:taxon-name></italic> Townes, paratype female <bold>3</bold> <italic><tp:taxon-name>Meggoleus fuscatus</tp:taxon-name></italic> sp. n., holotype female.</p></caption><graphic xmlns:xlink="http://www.w3.org/1999/xlink" xlink:href="ZooKeys-163-083-g001.jpg" position="float" orientation="portrait" xlink:type="simple"/></fig><fig id="F2" position="float" orientation="portrait"><label>Figures 4–8.</label><caption><p>Details of Neotropical <italic><tp:taxon-name>Meggoleus</tp:taxon-name></italic> species. <bold>4</bold> Lateral view of mesosoma of <italic><tp:taxon-name>Meggoleus pampahermosensis</tp:taxon-name></italic> sp. n., holotype female <bold>5</bold> Lateral view of mesosoma of <italic><tp:taxon-name>Meggoleus spirator</tp:taxon-name></italic> Townes, paratype female <bold>6</bold> Lateral view of mesosoma of <italic><tp:taxon-name>Meggoleus fuscatus</tp:taxon-name></italic> sp. n., holotype female <bold>7</bold> Dorsal view of first metasomal tergite of <italic><tp:taxon-name>Meggoleus spirator</tp:taxon-name></italic>, female <bold>8</bold> Dorsal view of first metasomal tergite of <italic><tp:taxon-name>Meggoleus pampahermosensis</tp:taxon-name></italic>, holotype female.</p></caption><graphic xmlns:xlink="http://www.w3.org/1999/xlink" xlink:href="ZooKeys-163-083-g002.jpg" position="float" orientation="portrait" xlink:type="simple"/></fig></tp:treatment-sec></tp:taxon-treatment>
